# Supplementary material for: Psychological Intervention for Patients with Biopsychosocial Late Effects Following Surgery for Colorectal Cancer with Peritoneal Metastases—A Feasibility Study
Source: Cancers (Basel). 2025 Mar 27;17(7):1127. doi: 10.3390/cancers17071127 (PMC11987789; doi:10.3390/cancers17071127)
Supplement: Supplementary file 1 [file cancers-17-01127-s001.zip]

Archive with 2 entries (2 files):
- Supplemental material S2 Semistructured interviews.tiff
- Supplemental material S1.pdf
